# Supplementary material for: Kidney transplantation in mitochondrial diseases: a systematic review
Source: Pediatr Nephrol. 2025 Nov 27;41(8):2443–55. doi: 10.1007/s00467-025-07034-3 (PMC13337731; doi:10.1007/s00467-025-07034-3)
Supplement: Supplementary file 3 — (XLSX 13.7 KB) [file 467_2025_7034_MOESM3_ESM.xlsx]

## Sheet: Sheet1
Publications	Patient no.	Sex	Genetic variants	Age at diganosis	Age at presentation	Extra-renal manifestations before transplant				Age at renal invovelemnt onset	Renal manifestation	Age at kidney failure	time from renal presenation to KF	Reanl histology	Age at Kidney Transplant	Donor type	Maintenance IS	Follow-Up period	acute metabolic decompsensation	Post-transplant complications	new onset/ worsened disease related cormorbidities post transplant	Death-censored graft surivial	eGFR at last follow up(ml/min/m2)	Patient surival
						Neurological	Cardiovascular	Endocrine	Others
Hameed et al. [27]	1	M	mtDNA deletion	2	2		/	hypoparathyroidism		6	SRNS	6	1	FSGS	8	Deceased	N/A	4	/	/	progressive deteriroation in neuro-cognitive function; myopathy	Yes	104	Yes
	2	F	m.3243A>G	N/A*	5		hypertrophyic cardiomyopathy	/		5	nephrotic range proteinuria	15	10	FSGS	17	N/A	N/A	2	/	/		Yes	78	Yes
Parikh et al. [36]	3	M	m.3243A>G	N/A*	N/A		/	/	/	N/A	cystic kindey disease	N/A	N/A	N/A	4	Deceased	N/A	7	/	/	worsened myopathy	Yes	N/A	Yes
	4	M	m.3243A>G	N/A*	N/A		/	/	/	N/A	nephrotic range proteinuria	N/A	N/A	Alport (confirmed with COLA4A5 mutation)	14	Living related	N/A	1	/	/	DM	Yes	N/A	Yes
	5	M	mtDNA deletion	N/A*	0.3		/	/	Sideroblastic anemia	N/A	Renal Fanconi	N/A	N/A	N/A	10	Living related	N/A	5	PRES	TCR	cerebellar ataxia; myopathy	Yes	N/A	Yes
	6	F	c.713A > G	N/A*	N/A		/	/	/	N/A	KF	N/A	N/A	N/A	8	Living related	N/A	1	/	/	/	Yes	N/A	Yes
	7	M	c.713A > G + c.1317+G>T	N/A#	0.6		hypertrophic cardiomyopathy	/	faltering growth	0.5	distal RTA	N/A	N/A	TIN, IFTA	6.5	Living related	N/A	3.5	/	/	improved cardiac function	Yes	N/A	Yes
	8	F	m.12418delA	N/A*	N/A		/	/	faltering growth	N/A	KF	N/A	N/A	N/A	13	Living related	N/A	1	/	/	/	Yes	N/A	Yes
Ravn et al. [20]	9	F	c.713A>G + c.1003delG	1	1.1		/	/	faltering growth	8	nephrotic range proteinuria & CKD	10	2	N/A	11	N/A	N/A	6	/	/	/	yes	N/A	Yes
	10	F	c.713A>G + c.1003delG	0.2	1		/	/	faltering growth	5	nephrotic range proteinuria & CKD	13	8	N/A	13	N/A	N/A	1	/	/	/	yes	N/A	Yes
Broenen et al. [37]	11	M	c.533C>T + c.713A>G	17#	0.75		LVH	/	faltering growth	7	CKD	13	6	N/A	13	N/A	N/A	4	/	/	/	yes	98	Yes
Shayota et al. [38]	12	F	c.485delC + c.713A > G	6*	6		/	/	faltering growth	6	nephrotic range proteinuria	11	5	N/A	11	N/A	N/A	3	/	/	/	Yes	N/A	Yes
Ng et al. [40]	13	F	c.713A>G	8.5*	0.1		LVH	/	faltering growth	0.3	distal RTA	7	6.7	N/A	9	N/A	N/A	0.5	/	/	/	Yes	N/A	Yes
	14	M	c.713A>G + c.1317+1G>T	2.5*	0.75		hypertrophic cardiomyopathy	/	faltering growth	1.5	distal RTA	5	3.5	Chronic TIN, IFTA 50%, global glomerulosclerosis	6	N/A	N/A	1.5	/	/	/	Yes	N/A	Yes
Kömhoff et al. [39]	15	F	c.713A>G + c.571C>G	15#	0.25		/	/	faltering growth	0.25	distal RTA	8	7.75	N/A	10	deceased	N/A	5	/	graft artery thrombosis	/	/	N/A	No
*diagnsoed before kidney transplant
# diagnosed after kdieny transplant
CKD: chronic kindey disease
DM: diabetes melitus
EVER: Everolimus
FK: tacrolimus
KF: kidney failure
MMF: mycophenolate mofetil
