# Supplementary material for: Kidney transplantation in mitochondrial diseases: a systematic review
Source: Pediatr Nephrol. 2025 Nov 27;41(8):2443–55. doi: 10.1007/s00467-025-07034-3 (PMC13337731; doi:10.1007/s00467-025-07034-3)
Supplement: Supplementary file 4 — (XLSX 14.3 KB) [file 467_2025_7034_MOESM4_ESM.xlsx]

## Sheet: Sheet1
Publications	Patient no.	Sex	Genetic variants	Age at diganosis	Age at presentation	Extra-renal manifestations before transplant				Age at renal invovelemnt onset	Renal manifestation	Age at kidney failure	time from renal presenation to KF	Reanl histology	Age at Kidney Transplant	Donor type	Maintenance IS	Follow-Up period	acute metabolic decompsensation	Post-transplant complications	new onset/ worsened disease related cormorbidities post transplant	Death-censored graft surivial	eGFR at last follow up(ml/min/m2)	Patient surival
						Neurological	Cardiovascular	Endocrine	Others
Lederer at al. [28]	1	M	m.3243A>G	56#	19	SNHL; bilateral ptosis and external ophthalmoplegia; congitive impairment	hypertrophic cardiomyopathy	DM	gastropareisis	43	nephrotic syndrome	47	4	glomerulosclerosis & IFTA	51	Deceased	N/A	6	/	/	dilated cardiomyopathy	Yes	48	Yes
Johnson et al. [29]	2	M	m.3243A>G	34*	N/A	SNHL; Stroke; myopathy	/	DM	/	36	nephrotic range proteinuria & CKD	42	6	FSGS	44	Deceased	Pred/MMF/Rapamycin	13	/	/	significant weight loss & anorexia; stable DM control	Yes	74	Yes
	3	F	m.3243A>G	42*	N/A	SNHL; Stroke; myopathy	/	DM	/	42	nephrotic range proteinuria & CKD	50	8	FSGS	52	Deceased	Pred/Aza/Rapamycin	9	/	/	significant weight loss & anorexia; stable DM control	Yes	79	Yes
	4	M	m.3243A>G	33*	N/A	SNHL; myopathy	cardiomyopathy	DM	/	33	nephrotic range proteinuria & CKD	49	16	FSGS	51	Deceased	Pred/MMF/Rapamycin	8	/	/	systolic cardiac dysfunction	Yes	60	Yes
	5	M	m.3243A>G	44*	N/A	SNHL; Stroke; myopathy	/	DM	/	44	nephrotic range proteinuria & CKD	58	14	FSGS	59	Deceased	Pred/MMF/Rapamycin	3	/	/	/	Yes	74	Yes
Laat et al. [30]	6	F	m.3243A>G	35*	31	SNHL; polyneuropathy	/	DM	/	31	nephrotic syndrome	35	4	FSGS	38	Deceased	Pred/MMF	8	/	/	worsened DM; hypertrophic cardiomyopathy	Yes	N/A	Yes
	7	M	m.3243A>G	37#	25	/	/	DM	/	25	nephrotic range proteinuria	32	7	FSGS	36	Living related	Pred/CsA	10	/	/	SNHL; worsened DM control;	Yes	N/A	Yes
	8	F	m.3243A>G	35#	17	/	/	/	recurrent pancreatitis	17	CKD	27	10	ischemic nephropathy	28	Deceased	Pred/MMF	13	/	/	DM	Yes	N/A	Yes
	9	F	m.3243A>G	56#	10	SNHL	/	DM	/	40	nephrotic range proteinuria	49	9	IgAN	52	Deceased	Pred/FK	4	/	/		Yes	N/A	Yes
	10	F	m.3243A>G	40#	13	/	hypertrophic cardiomyopathy	DM	faltering growth	29	nephrotic range proteinuria & CKD	37	8	diabetic nephropathy	37	Deceased	Aza/ sirolimus	5	/	steroid resistant TCR, treate with ATG	diastolic dysfunction	Yes	N/A	Yes
Szczepanik et al. [31]	11	M	m.3243A>G	32*	<18	SNHL;cognitive impairment	/	/	/	N/A	nephrotic range proteinuria	N/A	N/A	FSGS	36	Deceased	Pred/MMF/FK	0.5	/	/	/	Yes	N/A	Yes
Ducharlet et al. [32]	12	M	m.13513G > A	23*	16	congitive impairment; myopathy; epilepsy	diastolic dysfunction	/	/	23	KF	23	1	N/A	24	Deceased	Pred/MMF/FK	3.5	/	/	/	Yes	87	Yes
Sousa et al. [33]	13	F	m.3243A>G	37*	N/A	SNHL	/	/	/	31	nephrotic range proteinuria	37	6	FSGS	40	Deceased	Pred/MMF/CsA	5	/	/	DM	Yes	88	Yes
Roper et al. [22]	14	F	m.3243A > G	39#	N/A	SNHL	/	/	/	22	KF	22	1	N/A	24	Living unrelated	N/A	22	/	/	DM retinal & cerebral atrophy	Yes	70	Yes
	15	F	m.8618dup	38#	N/A	SNHL	/	/	/	31	KF	31	1	N/A	32	Living related	N/A	10	/	/	DM/psychosis/coghnitive impairment/myopathy	Yes	56	Yes
Guery et al. [34]	16	F	m.3243A>G	N/A*	36	SNHL	/	/	/	41	KF	41	1	N/A	43	N/A	N/A	4	/	/	DM	Yes	104	Yes
	17	M	m.3243A>G	N/A*	32	SNHL	/	DM	/	32	nephrotic range proteinuria	36	4	N/A	39	N/A	N/A	1	/	/	DM	Yes	N/A	Yes
	18	F	m.3243A>G	N/A*	30	SNHL	/	/	/	20	nephrotic range proteinuria	42	22	N/A	42	N/A	N/A	5	/	/		Yes	67	Yes
Nishida et al. [35]	19	M	m.3243A>G	N/A*	N/A	SNHL	/	DM	/	N/A	CKD	N/A	N/A	N/A	50	Living unrelated	Pred/MMF/FK	11	/	/	/	Yes	115	Yes
	20	M	m.3243A>G	25*	N/A	SNHL; Stroke; congitive impairment	/	/		N/A	nephrotic range proteinuria	N/A	N/A	FSGS	35	Living related	Pred/MMF/FK	2	/	/	stroke recurrence; status epileticus	/	N/A	No
	21	F	m.3243A>G	27*	N/A	SNHL	/	DM	/	27	nephrotic syndrome	29	2	FSGS	29	Living related	Pred/MMF/FK	2	/	/	/	Yes	86	Yes
	22	F	m.3243A>G	27*	N/A	SNHL	/	DM	/	27	nephrotic range proteinuria	29	2	FSGS	30	Living related	FK/ EVER	5	N/A	/	worsened DM control	No	N/A	Yes
	23	M	m.3243A>G	N/A#	N/A	SNHL	/	/	/	N/A	nephrotic range proteinuria	N/A	N/A	FSGS	37	Living related	N/A	6	/	/	myopathy	Yes	N/A	Yes
	24	F	m.3243A>G	N/A*	N/A	SNHL; myopathy; ptosis	cardiomyopathy; SVT	DM	/	N/A	KF	N/A	N/A	N/A	55	Living related	N/A	2	/	/		Yes	N/A	Yes
	25	M	m.3243A>G	N/A*	N/A	/	/	DM	exocrine pancreatic failure	N/A	KF	N/A	N/A	N/A	40	Deceased	N/A	5	pseudo-obstruction	TCR	/	Yes	N/A	Yes
	26	F	m.3243A>G	N/A*	N/A	SNHL	/	DM	/	N/A	KF	N/A	N/A	N/A	46	Living related	N/A	8	/	/		Yes	N/A	Yes
	27	F	m.3243A>G	N/A*	N/A	cerebellar atxia	hypertrophic cardiomyopathy	/		N/A	KF	N/A	N/A	N/A	47	Living related	N/A	12	/	CMV viremia	DM	Yes	N/A	Yes
	28	M	m.3271 T>C	N/A#	N/A	stroke; epilepsy	/	DM	/	N/A	KF	N/A	N/A	N/A	36	Living related	N/A	7	/	/	stroke recurrence; psychosis	Yes	N/A	Yes
Seidowsky et al. [41]	29	M	m.3243A>G	43#	<18	SNHL; congitive impairment	hypertrophic cardiomyopathy	DM	faltering growth	38	nephrotic range proteinuria & CKD	40	2	FSGS	42	N/A	N/A	4	/	/	/	Yes	31	Yes
	30	F	m.3243A>G	25*	<18	SNHL	/	/	faltering growth	25	nephrotic range proteinuria & CKD	27	2	FSGS	27	N/A	N/A	0.5	/	/	/	Yes	120	Yes
Stein et al. [42]	31	F	c.713A>G	42#	2	SNHL; strabismus	/	GH deficiency/ ovarian failure	faltering growth	12	KF	12	N/A	FSGS	12	living related	N/A	30	/	/	/	Yes	/	Yes
*diagnsoed before kidney transplant
# diagnosed after kdieny transplant
CKD: chronic kindey disease
DM: diabetes melitus
EVER: Everolimus
FK: tacrolimus
KF: kidney failure
MMF: mycophenolate mofetil
